# Supplementary material for: Comparison of coercive practices in worldwide mental healthcare: overcoming difficulties resulting from variations in monitoring strategies
Source: BJPsych Open. 2024 Jan 11;10(1):e26. doi: 10.1192/bjo.2023.613 (PMC10790218; doi:10.1192/bjo.2023.613)
Supplement: Savage et al. supplementary material 2 — Savage et al. supplementary material [file S2056472423006130sup002.xlsx]

## Sheet: Table of Contents
Worksheet Table of Contents
Sheet 1. Final comparison	Final results for comparison of Nine countries' own datasets
Sheet 2. WHO	WHO country reports-selected categories
Sheet 3. WHO vs OECD reports	Comparison of reported values from WHO and the OECD
Sheet 4. Australia	Selected results and calcuations from Australia dataset
Sheet 5. England	Selected results and calculations from England dataset
Sheet 6. Germany	Selected results and calculations from SW Germany dataset
Sheet 7. Ireland	Selected results and calculations from Ireland dataset
Sheet 8. Japan	Selected results and calculations from Japanese dataset
Sheet 9. Netherlands	Selected results and calculations from Netherlands datasets
Sheet 10. NZ	Selected New Zealand results and calculations for seclusion & mechanical restraint from New Zealand datasets
Sheet 11. US	Selected US results and calculations
Sheet 12. Wales	Selected results and calcuations from Wales dataset
Sheet 13. Japan admission duration	Japanese admission data calculation for 2017
Note: In each Sheet, we mark in bold the raw measurements that are from original sources, giving the source in the cell below. Calculated results are in normal font.

## Sheet: Final_results_for_comparison
Results of calculations here using Lepping et al. 2017, Newton-Howes et al. 2020 and reports from individual countries
Study	country	Year of comparison	population from UN population dataset in millions	Total population in millions	Number of Seclusions in one year per 100K population	Number of mechanical restraints in one year per 100 K population	Number of physical restraints in one year per 100 K population	Involuntary medication events in one year per 100 K population	Number of RPI in one year per 100,000 population	Percent RPI that are seclusion	Admissions per year per 100,000 population	Involuntary admissions per 100,000 population including WHO and country datasets	Percent involuntary admissions	Mean duration for seclusion in hours	Mean duration for mechanical restraints in hrs	Mean duration for physical restraint in hours	Mean admission duration (days)	RPI per 1000 bed-days	Number of RPI per 1M population per day	Number of people affected by RPI per 100K population per year	Hours of rpi per 1000 hours of patient care	Percent of people admitted and affected by RPI	Average number of RPI events per affected patient
Newton-Howes et al., 2020	Australia	2016/2017	24.393	24.6	48	6	54.15		110	45	520	220	43	5.8			13	18.42	2.98			4.3
	England	2017-2018		55.62	16.84	1.94	110	15.7	150	11.35	220	73.4975	40.9				76.3	8.92	4.07	18.0297		8.1953	8.23
Lepping et al. (2016)	Germany	2013		2.109	80.3	80.7	0.24	2.3	160	49.1	760			6.93	8.15	0.25	24.7	8.66	4.48	37.74	2.68	4.96579	4.33
this	Ireland	2020	4.946	4.882	38	3.1	81.7		120	31.6	360	42.3187	11.61	14.2	23	0.1	26.3	12.64	3.27	38.51	3.69	10.6972	3.101
Newton-Howes et al., 2020	Japan	2017	126.662	126.86	189	118			260	54	419	220	46.7	470	730		2100	83.4	190		83.4	8.9
Lepping et al. (2016)	Netherlands	2013	16.867	16.79	96	21.8		13.9	130	72.8	510	140	27	49	54		71	3.64	3.6	41.8561	6.79	8.20708	2.7
Newton-Howes et al., 2020	NZ	2016/2017	4.70717	4.69	53.6	0.72			54	98.7	230	122	54	22.2	1.09		27.6	8.7	1.49	21.1	7.938	9.17391	2.56
Newton-Howes et al., 2020	US	2017	329.791	325.8	7.45	17.5782	7.04113		32.0725	23.2				6.4	4	0.79		3.6	0.88		0.59
Lepping et al. (2016)	Wales	2013		3.1	1.03	0	59.8		61	1.7	350	91	26	1.1		0.1	46.5	3.73	1.67	18.7719	0.022	5.36341	3.24022
	Median			16.79	48	6	56.975	13.9	120	45	389.5	122	40.9	10.565	15.575	0.175	37.05	8.7	3.27	29.42	3.69		3.17061
	Ratio of highest to lowest			154.481	183.495	163.889	458.333	6.82609	8.10662	58.0588	3.45455	5.19864	4.65116	427.273	669.725	7.9	161.538	23.1667	215.909	2.32151	3790.91		3.21484
	Ratio of highest to median			19.4044	3.9375	19.6667	1.93067	1.1295	2.16667	2.19333	1.95122	1.80328	1.32029	44.4865	46.87	4.51429	56.6802	9.58621	58.104	1.42271	22.6016		2.59571
	Return to Table of Contents

## Sheet: WHO reports
WHO country profiles: https://www.who.int/teams/mental-health-and-substance-use/data-research/mental-health-atlas#:~:text=The%20Mental%20Health%20Atlas%202020,Comprehensive%20Mental%20Health%20Action%20Plan.
Country	Year of report	Population	Income Group	Mental Health expenditure per person from report	Expenditure in $US using exchange rate on 25 april 2022	Expenditure in EURO using exchange rate on 25 april 2022	WHO Region	Age-standardized suicide rate per 100K	Policy/legistlation in line with human right convention (5=fully)	Independent body monitors human rights?	Formal collaboration with service users and family/caregiver advocacy groups? (2017 question)	Indicators or targets against which policy plans can be monitored?	Govt expenditure on mental health as percent of health expenditure	Govt expenditure on mental hospitals as % of mental health expenditure	Psyhciatrists per 100K pop	Mental health nurses per 100K pop	Psychologists per 100K pop	Social workers per 100 K population	Total mental health professionals per 100K pop	Number of visits in hospitl-based outpatient facilities per 100K pop	Number visits in community based non-hospital outpatient facility per 100K pop	Number of visits in other outpatient facility per 100K pop	Number of community based mental health facilities per 100K pop	Mental hospital beds/annual admissions per 100K pop	per 100 K pop: General hospital psych unit beds/annual admissions	Total psych hospital beds per 100K	Community residential beds/annual admissions per 100,000 population	Total admissions to mental hospitals from section on Mental Hospitals	Involuntary admissions overall/mental hospitals/general hospitals/community residential facilities	% of admissions that are involuntary in WHO report	Treated prevalence of psychosis -total treated cases, inpatient and outpatient	Treated prevalence of psychosis -total treated cases, inpatient and outpatient per 100K
Australia	2020	25203200	high	373.0 aud	270.612	250.566	WPRO	11.25	"5/5"	yes/irregular reporting	2017: no	most components indicators available and used	7.6	6	13.37	87.92	104.4		205.68	37730.8			0.71	6.40/n	21.06/n	27.46	10.12/30.60
Great Britain	2020	67530161	high	n/2014: 3598usd	3598	3331.48	EURO	6.88	"5/5"	yes/once per year	2014: yes	most components indicators available and used			13.76	55.62	19.77	4.75	201.14	2948.14				26.87/148.61				124935	49633	39.7271	120508	178.451
Germany	2020	83517046	high	531.3 eur	573.804	531.3	EURO	8.27	"5/5"	yes/once per year	2017: no	most components indicators available and used	13.1		14.22	1.2	55.08	67.05	223.76	1569.88	97.1		3.04	80.98/1064.11	78.89/987.25		108.29/106.45	618087
Ireland	2020	4882498	high	210.1 eur	227.164	210.337	EURO	8.9	"5/3"	yes/once per year	2017: yes	no	6	40.5	8.01	99.09	7.95	7.09	236.25		554.14		5.98	21.08/n	n/207.6		34.29/n	10136	2390	23.5793
Japan	2020	126860299	high	15,043.3jpy	117.007	108.34	WPRO	12.24	"5/5"	yes/once per year	2017: no	most components indicators available and used	6.2		12.55		27.81	71.56	111.92	251.06		46.64	0.89	170.35/n	74.92/n						216200	170.424
Netherlands	2014	16802462	high	US$6145	6145	5689.81	EURO	8.2	5/5		partial				20.1	2.87	90.76		45.7						10.5/n		78.7/n
New Zealand	2020	4783062	high	319.9 nzd	212.081	196.371	WPRO	10.3	5/5	yes/once per year	2017: yes	no	8.4		8.66	71.59	9.62	14.87	116.61	649.4	75172.4				18.96/331.50		25.0/309.22				7917	165.522
USA	2020, but noted ones from 2017	329064917	high	343.8usd	343.8	318.333	AMRO	14.51	5/n	yes/irregular reporting	2017: yes	some components indicators available and used	n (2017 <0.05)		10.54	4.28	29.86	60.34	271.28					18.66/18.47	11.14/9.54						6700000	2094.21
Median of our target countries					307.206	284.45		9.6	100%/86%	71% once per year	63% yes	57% most components available and used	7.6		12.96	55.62	28.835	37.605	203.41	1569.88	554.14	46.64	1.965					124935			168354	174.437
Ratio of highet to lowest country					52.518			2.10901					2.18333		2.50936	82.575	13.1321	15.0653	5.93611	150.286	774.175		8.42254					60.9794			846.28	12.6522
Ratio of highest to median country					20.0029			1.51146					1.72368		1.55093	1.78155	3.6206	1.90294	1.33366	24.0342	135.656		3.04326					4.94727			39.7971	12.0055
median value or percent of yes answers for all WHO responding countries. From main Atlas report	2020		all	US$7.49				9	67%/64% responding countries say are fully aligned (this is from summary, but table 2.1.6 says 51% global	45% yes in summary, but 88% in 2020 from figure 2.2.1	0.35	23% available and used	2.1	66	1.7	3.8	1.4	0.7	13	1102.7	1085.8	158.2	0.62	11/72	2.5/43.0		5.1/4.0		10/15/2/1			212.4
Average of all WHO responding high income countries	2020		high	52.73				10.9	60%/40%	0.94	0.49	0.37	3.8	0.35	9	29	11	3	62.2	3142.8	3137.7	705.5	5.1	29	15.2/271.3							506.5
blank or "n" means there was no answer
notes about columns above				US from 2017											US from 2017	US from 2017	US from 2017	US from 2017	US from 2017					US from 2017	US from 2017						US from 2017 (severe mental disorder)	US from 2017
older reports
Australia	2017	23799556	high	340.8 AUD	247.25		WPR	13.2	5/5	yes/irregular reporting	no	yes	7.81		13.53	90.58	103.04		214.81					7.21/37.36	21.76/429.49		10.38/42.97		4643
Germany	2017	81707789	high	350.58 eur	378.626		EUR	13.6	5/5	yes/once per year	no	no	11.2		13.2		49.55		144.87		99.2			55.7/765.82	80.64/1009.11		59.58/n
Great Britain	2014	63498233	high	3,598 usd	3598		EUR	6.2	5/5		yes				14.63	67.35	12.83		318.9	3335	1035
Ireland	2017	4700107	high	175.74eur	190.014		EUR	11.5		yes/once per year	yes	yes	6								623.9	187.36		21.66/267.87	21.66/267.87			2278	1958	85.9526
Japan	2017	127974958	high				WPR	18.5	5/5	yes/once per year	no	yes			11.87	83.81	3.04	8.33	146.19	25700.2	1377.5	39.33		196.63/202.4	66.15/97.65			32891	125287	380.916
New Zealand	2017	4614532	high	0.3nzd	0.198888		WPR	12.1	5/4	yes/once per year		yes	9		28.54	75.13			180.89		45140				18.79/482.65		26.24/43.43
Netherlands	2014	16802462	high	6145 usd	6145		EUR	8.2	5/5		partial				20.1	2.87	90.76		45.7						10.5/n		78.7/n
USA	2017	319929162	high	343.83 usd	343.83		AMR	15.3	5/5	yes/irregular reporting		yes	<0.05		10.54	4.28	29.86	60.34	271.28					18.66/18.47	11.14/9.54						6700000	2094.21
return to table of contents

## Sheet: WHO vs OECD reports
Results of calculations here using Lepping et al. 2017, Newton-Howes et al. 2020 and reports from individual countries		WHO country profiles: https://www.who.int/teams/mental-health-and-substance-use/data-research/mental-health-atlas#:~:text=The%20Mental%20Health%20Atlas%202020,Comprehensive%20Mental%20Health%20Action%20Plan.
Study	country	Year of WHO report	Year of OECD report	Population from WHO report	Expenditure in EURO using exchange rate on 25 april 2022 from WHO	Govt expenditure on mental health as percent of health expenditure from WHO	Govt expenditure on mental health as percent of health expenditure from OECD	% diff betweenWHO and OECD reports	Age-standardized suicide rate per 100K from WHO	suicide rates in OECD report	% diff OECD compared to WHO suicides	Psyhciatrists per 100K pop from WHO	OECD measures psychiatrists per 100 K	% diff OECD compared to WHO psychiatrists	WHO Mental health nurses per 100K pop	OECD mental health nurses per 100 K	% diff OECD compared to WHO mental health nurses	WHO Psychologists per 100K pop	OECD psychologists per 100K	% diff OECD compared to WHO psychologists	OECD report of absolute number of people secluded in 2019 (Figure 3.13)	Country reports of absolute number of people secluded from this workbook	OECD report of absolute number of people in restraints in 2019 or latest year (Figure 3.13)	Country Reports of absolute number of people in restraints from this workbook
Newton-Howes et al., 2020	Australia	2020	2019	25203200	250.566	7.6	7.6	0	11.25	12.8	13.7778	13.37	17	27.1503	87.92	91	3.50318	104.4	103	-1.341		not available		numbers of people not given
	Great Britain for WHO, United Kingdom for OECD	2020 (for Great Britain)	2019	67530161	3331.48	10	10.3	3	6.88	7.3	6.10465	13.76	19	38.0814	55.62	53	-4.71054	19.77	36	82.0941	2000-3000	3267	11000-12000	12447
Lepping et al. (2016)	Germany	2020	2019	83517046	531.3	13.1	11.3	-13.7405	8.27	9.5	14.873	14.22	27	89.8734	1.2			55.08	50	-9.22295		1647.37		1936.45
this	Ireland	2020	2019	4882498	210.337	6	6	0	8.9	9.3	4.49438	8.01	19	137.203	99.1			7.95			2000	1880		<=150
Newton-Howes et al., 2020	Japan	2020	2019	126860299	108.34	6.2	6.2	0	12.24	14.9	21.732	12.55	13	3.58566		84		27.81	3	-89.2125	12000-13000	only daily values available	11000-12000	only daily values available
Lepping et al. (2016)	Netherlands	2014	2019	16802462	5689.81	7	8.3	18.5714	8.2	10.6	29.2683	20.1	24	19.403	2.87			90.76				5660		1023
Newton-Howes et al., 2020	New Zealand	2020	2019	4783062	196.371	8.4	7	-16.6667	10.3	11.7	13.5922	8.66	19	119.4	71.59	75	4.76324	9.62	86	793.971	500-1000	960		<=34
Newton-Howes et al., 2020	US	2020 (some from 2017)	2019	329064917	318.333	n (2017 <0.05)			14.51	14.5	-0.068918	10.54	14	32.8273	4.28	4	-6.54206	29.86	30	0.468855
																						Germany used ratio of population in whole country to southwest Germany to get absolute numbers		For Ireland assume can't have more people restrained than restraint events, so <= means less than or equal to.
	Median of our target countries	2020		4.63667e+07	284.45	7.6	7.6		9.6	11.15		12.96	19		55.62	75		28.835	43
	Ratio of highest to lowest				52.518	2.18333	1.88333		2.10901	2.0411		2.50936	2.07692		82.5833	22.75		13.1321	34.3333
	median value or percent of yes answers for all WHO responding countries								9			1.7			3.8			1.4
	Average of all WHO responding high income countries								10.9			8.6			29			11
						Percent of health budget from Salisbury for Great Britain and the Netherlands (see ref below)						for USA, from 2017			USA from 2017			USA from 2017
	Return to Table of Contents					Netherlands percent is from Salisbury, not WHO
						Salisbury, T., Killaspy, H., & King, M. (2017). Relationship between national mental health expenditure and quality of care in longer-term psychiatric and social care facilities in Europe: Cross-sectional study. British Journal of Psychiatry, 211(1), 45-49. doi:10.1192/bjp.bp.116.186213
	WHO results are from WHO Atlas World Health Organisation. Mental health atlas 2020. In: Organiszation WH, editor. Geneva2021. https://www.who.int/teams/mental-health-and-substance-use/data-research/mental-health-atlas#:~:text=The%20Mental%20Health%20Atlas%202020,Comprehensive%20Mental%20Health%20Action%20Plan.
	OECD results are from report from OECD: OECD. A New Benchmark for Mental Health Systems: Tackling the Social and Economic Costs of Mental Ill-Health,. Paris: OECD Publishing; 2021 8 June 2021. https://doi.org/10.1787/4ed890f6-en.						Table 1.3			Table 1.2			Table 1.3			Table 1.3			Table 1.3		(Figure 3.13)	From this spreadsheet	(Figure 3.13)
	Salisbury, T., Killaspy, H., & King, M. (2017). Relationship between national mental health expenditure and quality of care in longer-term psychiatric and social care facilities in Europe: Cross-sectional study. British Journal of Psychiatry, 211(1), 45-49. doi:10.1192/bjp.bp.116.186213

## Sheet: Australia
			Raw data														Calculations
Study	country	Year of comparison	Total population/100,000	Total admissions in the year	Total involuntary admissions	Total seclusion events in year	Total number of mechanical restraint events	Total number of physical restraints	Average (mean) duration for seclusion in hours	Number of seclusion episodes per patient secluded	Percentage of mental health-care admitted episodes that have a seclusion event	Number of seclusion events per 1000 bed-days	Number of mechanical restraints per 1000 bed-days	Number of physical restraints per 1000 bed days	Percent of admission episodes that end up secluded in the year		Total number of RPI (restraints + seclusion)	Number of RPI per 100,000 population per year	Seclusions per 100,000 population per year	Number of mechanical restraints per 100,000 population in one year	Number of physical restraints per 100,000 population in one year	Admissions per 100,000 population	Involuntary admissions per 100,000 population	Mean admission duration (days) (bed days/admissions unless given)	Percent involuntary admissions	Percent of restraint events that are seclusions	Total hours of restraint	Number of all restraints per 1000 bed-days	Total occupied bed days	Total hours of patient care	number of RPI of all kind per 1,000,000 population in one day	Number of seclusion episodes per 1,000,000 population in one day	number of mechanical restraints per 1,000,000 population in one day
Newton-Howes et al., 2020	Australia	2016/2017	246	128797	55294	11919	1479	13321	5.8	2.1	4.3	7.4	0.92	10.1	4.3		26719	108.614	48.4512	6.0122	54.1504	523.565	224.772	12.5055	42.9311	44.6087	duration only available for seclusion	18.42	1.61068e+06	3.86562e+07	2.97572	1.32743	0.164718
References	Restrictive Practices Tables: www.aihw.gov.au/mhsa for 2019/2020 report, but using 2016/2017 figures. But number of voluntary and involuntary admissions are taken from the 2016/2017 report.		https://www.abs.gov.au/AUSSTATS/abs@.nsf/mf/3218.0 (archived data for end of 2017)	RP.1	RP.1	RP.5	RP.8	RP.8	RP.5	RP.5	RP.5	RP.5	RP.8	RP.8	Rable RP.2
				Overnight mental health-related separations with specialised mental health care plus episodes of care in residential mental health care services	Overnight mental health-related separations with specialised mental health care plus episodes of care in residential mental health care services
for public hospitals only and for years between 2008-2020. We use the data from the fiscal year 2016-2017 of rates of admissions to general hospitals, involuntary admissions (Table RP.1 assuming that the number of involuntary separations in the report is the same as the number of involuntary admissions), seclusion events per 1000-bed days and average seclusion duration in hours (RP.2), the propor…
Numbers per 100K population per year				523.565	224.772	48.4512	6.0122	54.1504									108.614												6547.46	157139
Numbers per 1000 bed-days				79.9646	34.3297	7.4	0.918248	8.27044									16.5887												1000	24000
Numbers per 1 M population per day				14.3442	6.15815	1.32743	0.164718	1.48357									2.97572												179.383	4305.18
Hours of restraint per 1000 hours of patient care					don't know restraint durations
Return to Table of Contents

## Sheet: England 
Except for the number of involuntary admissions, this dataset uses data from a spreadsheet at :	https://digital.nhs.uk/data-and-information/publications/statistical/mental-health-bulletin/2017-18-annual-report
From England tables of people in contact with secondary mental health, learning disabilities and autism services who spent time in hospital: Raw data
Country	Year of comparison	Population in England	total episodes RPI calculated	Episodes Seclusion	Episodes Segregation	Episodes mechanical restraint	Episodes Physical restraint - Prone	EpisodesPhysical restraint - Excluding prone	Episodes Chemical restraint	percent restraints that are seclusion	number of admissions	Number of involuntary admissions	percent involuntary admissions	Duration of admissions	number of bed-days in the year	number of people in hospital	People subject to a restrictive intervention	People in Physical restraint - Prone	People in Physical restraint - Excluding prone	People in Chemical restraint	People in Mechanical restraint	People in Seclusion	People in Segregation	number of RPI events per patient affected by RPI	percent of people admitted who were secluded	percent of people admitted who were subjected to RPI
England whole population	2017-2018	55619430		8805	564	1080	10881	52498	8718		121259	49633			9257050	103952	10028	3075	6715	2368	289	2981	286	8.23155	3.1428	9.64676
table number (Metric ID)		1.2 (1f)		Table 7.1 (7b)	Table 7.1 (7b)	Table 7.1 (7b)	Table 7.1 (7b)	Table 7.1 (7b)	Table 7.1 (7b)		5.1 (5a)	WHO Country report for United Kingdom 2020. This also states that the whole population is 67.53 million		Table 4.1 (4a)	Table 4.1 (4a)	1.1 (1b)	Table 7.1 (7a)	Table 7.1 (7a)	Table 7.1 (7a)	Table 7.1 (7a)	Table 7.1 (7a)	Table 7.1 (7a)	Table 7.1 (7a)
												Assuming percentage of invontary admissions in England is same as UK as a whole
Calculations		population of England in 100,000s		total seclusions			total physical restraint					Caluclated Number of involuntary admissions based on ratio of population in England to the UK	percent involuntary admissions		Duration of admissions			total people undergoing physical restraint				total people secluded
		556.194	82546	9369			63379			11.35		40878.9	40.9314	76.3411	76.3411			9790				3267
per 100,000 for population of England			148.412	16.8448		1.94177	113.951		15.6744		218.016	73.4975				186.899	18.0297	5.52864		4.2575	0.519603	5.35964
per 1000 bed-days for whole population			8.9171	1.01209		0.116668	6.84657		0.941769			4.41598				11.2295	1.08328	0.332179		0.255805	0.0312194	0.322025
Numbers per 1 M population per day			4.06609
Hours of restraint per 1000 hours of patient care					don't know restraint durations
return to table of contents

## Sheet: Southwest Germany
			raw data																	Calculations
Study	country: Yellow = checked after submission	Year of comparison	Total population/100,000	Total admissions in the year	Total involuntary admissions	Total seclusion events in year	Total number of mechanical restraint events	Total number of physical restraints	Total involuntary medication events in year	Average (mean) duration for seclusion in hours	Mean duration for mechanical restraint in hours	Mean duration for physical restraint in hours	Admission duration (days)	cases (people) affected by seclusion	cases affected by mechanical restraint	cases affected by physical restraint	cases affected by forced medication	Total occupied bed days		Total RPI (direct physical intervention)	People affected by RPI in the year	Total hours of RPI in year	Total hours of patient care	Hours of RPI per 1000 hours of patient care	Number of RPI per 100,000 population per year	Seclusions per 100,000 population per year	Number of mechanical restraints per 100,000 population in one year	Number of physical restraints per 100,000 population	Involuntary medication events per 100,000 population per year	Admissions per 100,000 population	Involuntary admissions per 100,000 population	Percent of restraint events that are seclusions	number of mechanical restraints per 1,000,000 population in one day	Number of seclusion episodes per 1,000,000 population in one day	number of RPI of all kind per 1,000,000 population in one day	Number of all restraints per 1000 bed-days	Number of seclusion events per 1000 bed-days	Number of mechanical restraints per 1000 bed-days	Number of physical restraints per 1000 bed days	Number of involuntary medication events per 1000 bed-days	Number of people affected by RPI per 100,000 population	Number of unique patients secluded per 100K population in one year	Number of rpi per person affected-calculated	Number of seclusion episodes per patient secluded	Number of mechanical restraints per patient restrained	Number of episodes of involuntary medication per person medicated	percentage of patients exposed to RPI
Lepping et al. (2016)	Germany, Southwest	2013	21.09	16083	not available	1694	1702	5	48	6.93333	8.15	0.25	24.7	429	489	5	28	398108		3449	796	25617.6	9554592	2.68118	163.537	80.3224	80.7018	0.237079	2.27596	762.589	not available	49.1157	2.21101	2.20061	4.48047	8.66348	4.25513	4.27522	0.0125594	0.12057	37.743	20.3414	4.33291	3.94872	3.48057	9.6
			From Lepping et al. 2016 Tables 1 and 2 both stated that the total catchment area was 2,108730	Lepping et al., 2016 Table 2		From database that was used by Lepping et al., 2016 Table 2, and personal communication, Erich Flammer	From database that was used by Lepping et al., 2016 Table 2, and personal communication, Erich Flammer	From database that was used by Lepping et al., 2016 Table 2, and personal communication, Erich Flammer	From database that was used by Lepping et al., 2016 Table 2, and personal communication, Erich Flammer	Lepping et al., 2016 Table 2	From database that was used by Lepping et al., 2016 Table 2, and personal communication, Erich Flammer	From database that was used by Lepping et al., 2016 Table 2, and personal communication, Erich Flammer	Lepping et al., 2016 Table 2	From database that was used by Lepping et al., 2016 Table 2, and personal communication, Erich Flammer	From database that was used by Lepping et al., 2016 Table 2, and personal communication, Erich Flammer	From database that was used by Lepping et al., 2016 Table 2, and personal communication, Erich Flammer	From database that was used by Lepping et al., 2016 Table 2, and personal communication, Erich Flammer	Lepping et al., 2016 Table 2		Also same number published in Lepping et al. 2016	Lepping et al., 2016 Table 2											both calculated and in Lepping et al., 2016															don't know number of people in year-just admissions
Southwest Germany. Data is from 2013, from Lepping et al. Mostly from Table 2, in the column without forensic patients. We used the original dataset to determine the separate rates of these events. We also include the total number of admissions and the population of the region as published in Lepping et al.																					below is for adding restraints separately
																					951
																					calculated by adding RPI types
	Per 100K population			762.589		80.3224	80.7018	0.237079	2.27596									18876.6		163.537	37.743	1214.68	453039
	Per 1000 bed-days			40.3986		4.25513	4.27522	0.0125594	0.12057									1		8.66348	1.99946
	Per 1 M population per day			20.8928		2.20061	2.21101	0.00649532	0.0623551									517.168		4.48047	1.03405
	Hours of restraint per 1000 hours of patient care																			2.68118
return to table of contents

## Sheet: ireland
raw data					Results here are from the Restrictive Practices Activity Report from 2020 for Ireland https://www.mhcirl.ie/sites/default/files/2021-12/Restrictive%20Practices%20Activity%20Report%202020.pdf, unless otherwise reported
Country	Year of comparison	Population of Ireland in 2020 in 100,000's	total numbers of episodes of restrictive practices in the year	episodes of seclusion	number of episodes of mechanical restraint	number of episodes of physical restraint	percent RPI that are seclusion	Total Admissions	Total Involuntary admissions	percent involuntary admissions	average seclusion duration in hours	total duration of all mechanical restraints in hours	average duration of mechanical restraint	total duration of all physical restraints in hours	average duration of physical restraints in hours	numbers of people secluded or restrained (affected by RPI)	number of people secluded	number of episodes of seclusion per person secluded	number of episodes of RPI per person undergoing RPI	number of people physically restrained	number of episodes of physical restraint per person restrained	total duration of all seclusion in hours	total duration of all types of RPI in hours	average seclusion hours per person secluded	average duration of all RPI in hours	mean admission duration (days)	total beds	number of bed-days in one year	Number of hours of patient care	Number of hours of RPI per 1000 hours of patient care	percentage of patients exposed to RPI in a given day or year
Ireland	2020	48.82	5830	1840	150	3990		17797	2066		14.2	3452		402.3		1880	699	2.8		1211	3.3	37010.8	40865.1			26.3	2618	461285	11070840	3.69124
		From WHO Atlas	summary of findings, p. 6	summary of findings, p. 6 and p. 14 (But Table 2 says total of 1824)	summary of findings, p. 6, p. 20 table 4	summary of findings, p. 7, p. 22, Table 4		Daly & Walsh (2015)	Daly & Walsh (2015)		summary of findings, p. 6	summary of findings, p. 7		p. 24, table 6		summary of findings, p. 6	summary of findings, p. 6 and p. 14	p. 15 says 2.8 in 2020 and 2.6 in 2019		summary of findings, p. 7, p. 23	p. 23	p. 16, Table 3				Daly & Walsh table 2.13b average (median is much lower at 14 days	From total on Table 7, p. 42-46: See calculation below	Daly & Walsh table 2.13b
	2014
			below for adding each type separately
Calculations		rate Gilhooley calculated for 2014	5980				31.5609			11.6087	20.1146		23.0133		0.100827			2.63233	3.10106					52.9482	7.00945
		values above per 100,000 population	119.418	37.6895	3.07251	81.7288		364.543	42.3187							38.5088	14.3179			24.8054							53.6256		226769
		values above per 1000 bed-days	12.6386	3.98886	0.325179	8.64975		38.5814	4.47879							4.07557	1.51533			2.62528
		values above per 1M per day	3.27173	1.03259	0.0841784	2.23915		9.98749	1.15942							1.05504	0.392271			0.6796				Table 7
		Hours of restraint per 1000 hours of patient care																					3.69124
return to table of contents																								CHO number	total beds in CHO
																								1	152	59.4 days for involuntary, or 18.9 days for voluntary in 2015. It also states "In 2015 there were 17,860 admissions to inpatient psychiatric facilities in Ireland, of which 2,144 were involuntary admissions under the Mental Health Act 2001.1"
Gilhooley reference: Voluntary and involuntary psychiatric admissions in a suburban area: comparison with national rates, diagnosis and other correlates of involuntary admission status J. Gilhooley, E. Umama-Agada, M. Asghar, S. McManus, P. F. Whitty and B. D. Kelly Irish Journal of Psychological Medicine 2017 Vol. 34 Pages 243–249 DOI: 10.1017/ipm.2017.44																								2	175	https://www.irishhealthpro.com/content/articles/show/name/diagnosis-and-length-of-stay-at-an-acute-psychiatric-unit
Daly & Walsh reference: Activities of Irish Psychiatric Units and Hospitals, 2014: A. Daly and D. Walsh: Department: HRB Statistics 2015 Dublin: Health Research Board http://hdl.handle.net/10147/601181																								3	136
																								4	258
																								5	202
																								6	114
																								7	128
																								8	226
																								9	226
																								independent	706
																								CAMHS	98
																								National Specialist	197
																								total	2618

## Sheet: Japan
raw data from 630 reports here: https://www.ncnp.go.jp/nimh/seisaku/data/
Study	country	Year of comparison	Total population/100,000	total secluded on a given day	total in mechanical restraints on a given day	total with both selusion and restraints on a given day	percent of people with both seclusion and restraints	total RPI on a given day, assuming 14% have both seclusion and restraints	total involuntary on a given day	total voluntary on a given day	Total inpatients on a given day	Total admissions on a given day	Calculated average admissions per year	calculated average admissions per year assuming stays are only as long as time spent to census day	calculated average voluntary admissions	calculated average involuntary admissions	Percent Involuntary patients on a given day	percent of inpatients secluded on a given day		percent of inpatients mechanically restrained on a given day	Percent of restraint events that are seclusions	Average (mean) duration for seclusion in hours	Mean duration for mechanical restraint in hours	Mean admission duration (days) (bed days/admissions unless given)	Number of bed-days per year assuming full occupancy	Hours of RPI per year for whole population	Hours of RPI per 1000 hours of patient care	median admission duration	Median duration for seclusion (hours)	Median duration for mechanical restraint (hours)
Newton-Howes et al., 2020	Japan all ages	2017	1268.6	12817	12528	1756	14.0166		131981	150722												468	732		103186595	222022200	89.6524	1-5 years	84	48
			WHO report	630 report	630 report			23589	630 report	630 report			see sheet Japan_duration_hospital_stay									Figure 18 in Yamanouchi Y. Report on the Research Project for Establishing an Effective Monitoring System for Medical Care Plans and Disability Welfare Plans (Mental Disability) (in Japanese). In: Research DoPP, editor. National Institute of Mental Health, National Center of Neurology and Psychiatry: National Institute of Mental Health; 2021. gives for 2019 a mean of 21 days and 18 days in 2014 f…	Figure 19 in Yamanouchi Y. Report on the Research Project for Establishing an Effective Monitoring System for Medical Care Plans and Disability Welfare Plans (Mental Disability) (in Japanese). In: Research DoPP, editor. National Institute of Mental Health, National Center of Neurology and Psychiatry: National Institute of Mental Health; 2021. gives for 2019 a mean of 36 days and 25 days in 2014 f…	see sheet Japan_duration_hospital_stay				see sheet Japan_duration_hospital_stay	Table 18 in Yamanouchi Y. Report on the Research Project for Establishing an Effective Monitoring System for Medical Care Plans and Disability Welfare Plans (Mental Disability) (in Japanese). In: Research DoPP, editor. National Institute of Mental Health, National Center of Neurology and Psychiatry: National Institute of Mental Health; 2021. gives for 2019 a mean of 21 days and 18 days in 2014 fo…	Table 19 in Yamanouchi Y. Report on the Research Project for Establishing an Effective Monitoring System for Medical Care Plans and Disability Welfare Plans (Mental Disability) (in Japanese). In: Research DoPP, editor. National Institute of Mental Health, National Center of Neurology and Psychiatry: National Institute of Mental Health; 2021. gives for 2019 a mean of 36 days and 25 days in 2014 fo…
																							30.5
Calculations						use in calculation					282703	1456.44	531602	1063204			46.6854	4.53373		4.43151	54.3346			2112		206639640	83.4409
Number episodes per 100,000 people per year				189.112	118.182			264.273	can't calculate since average length of stay is >1 year			1.14807	419.046	838.092	391.267	446.826
Number episodes per 1000 bed-days				8800.2	8601.77			16196.3							assumes distributions of stay duration are same as the distributions for voluntary and involuntary on a given day, which we've verified in 630 report table h29_zennkoku_kikan_keitai.xlsx
Number episodes per 1M people per day				101.033	98.7545			185.945	1040.37	1188.1	2228.46	11.4807
Hours of restraint per 1000 hours of patient care								83.4409
return to table of contents

## Sheet: Netherlands
	Most figures are from the spreadsheet "NL_iv_per_instelling_A_2013.xlsx" sent by Eric Noorthoorn. (shorten to NL_iv below)
Study	country: Yellow = checked after submission	Year of comparison	Total population/100,000	Number of RPI (restraint incidents of all kinds plus seclusion incidents)	Total seclusion events in year	Total number of mechanical restraint events	Total number of physical restraints	Total involuntary medication events in year	Total admissions in the year	Total involuntary admissions	Percent people admitted, that end up secluded in the year	Number of people admitted in a year	Number of people secluded in a year	Number of people mechanically restrained	Number of people involuntarily medicated	Number of people physically restrained	People affected by RPI in the year	Total occupied bed days	Total hours of patient care	total hours of restraints that we have information on, in hours	total hours of seclusion for all seclusions	total hours of mechanical restraint	mean hours of seclusion per event	mean hours of mechanical restraint per event	Mean admission duration (days) (bed days/admissions unless given)	Median duration for seclusion in hours	Median duration for mechanical restraint in hours	Percent involuntary admissions	Percent of restraint events that are seclusions
Lepping et al. (2016)	Netherlands	2013	167.789		16047	3659	N/A	2324	85187	22866	8.3	68189	5660	1023	1500		7023	6046865	145124760		788570	197366				13.5	0.5
			From Lepping et al. 2017		From Spreadsheet NL_iv	From Spreadsheet NL_iv		From Spreadsheet NL_iv	From Spreadsheet NL_iv	Table 1 from 2013 in Involuntary admissions 2003-2013 (source: ‘ Raad voor de Rechtspraak’ Governmental Law Agency) in Broer, Koetsier, Mulder, "Stijgende trend in dwangtoepassing onder de Wet Bopz zet door; implicaties voor de nieuwe Wet verplichte geestelijke gezondheidszorg"in English: Rising trend in coercive application under the Bopz Act continues; implications for the new Compulsory mental…	From different spreadsheet-NL_kerncijfers Table 3	From different spreadsheet-NL_kerncijfers Table 1	From different spreadsheet-NL_kerncijfers Table 3	From different spreadsheet-NL_kerncijfers Table 3	From different spreadsheet-NL_kerncijfers Table 3		From different spreadsheet-NL_kerncijfers Table 3	From Spreadsheet NL_iv			From Spreadsheet NL_iv	From Spreadsheet NL_iv				From different spreadsheet-NL_kerncijfers Table 3	From different spreadsheet-NL_kerncijfers Table 3
																				985937			49.1413	53.9399				26.8421	72.8416
Calculations				22030
																									70.9834
per 100,000 population per year				131.296	95.6379	21.8071		13.8507	507.703	136.278		406.397	33.7328	6.09694	8.93979		41.8561	36038.5
per 1000 bed-days for whole population				3.64321	2.65377	0.605107		0.384331	14.0878	3.78146		11.2768	0.936022	0.169179	0.248062		1.16143	1000
per 1 million population per day				3.59714					13.9097
Hours of RPI per 1000 hours of patient care				6.79372
return to table of contents

[truncated: 4 more sheets: New Zealand, United States, Wales, japan_duration_hospital_stay]
